# Supplementary material for: Tibetan Tea Drives Baijiu Flavor Formation via Microbial Niche Modulation in Daqu: A Multi-Omics Study
Source: Foods. 2026 Jul 12;15(14):2469. doi: 10.3390/foods15142469 (PMC13409105; doi:10.3390/foods15142469)
Supplement: Supplementary file 1 [file foods-15-02469-s001.zip]

Archive with 1 entries (1 files):
- foods-4413988-supplementary.pdf
